# Supplementary material for: The Regulatory Role of Quorum Sensing-Mediated Amino Acid Metabolism in Biofilm Formation and Motility of Hafnia alvei H4
Source: Foods. 2026 Jan 12;15(2):281. doi: 10.3390/foods15020281 (PMC12841376; doi:10.3390/foods15020281)
Supplement: Supplementary file 1 [file foods-15-00281-s001.zip]

Archive with 1 entries (1 files):
- foods-4058478-supplementary.pdf
